# Supplementary material for: LimiTT: link miRNAs to targets
Source: BMC Bioinformatics. 2016 May 11;17:210. doi: 10.1186/s12859-016-1070-1 (PMC4866021; doi:10.1186/s12859-016-1070-1)
Supplement: Additional file 2: — Data: Supplementary table, comparing MTI databases and other MTI tools with LimiTT (XLSX 10 kb) [file 12859_2016_1070_MOESM2_ESM.xlsx]

## Sheet: Sheet1
	TarBase	miRTarBase	miRecords	starBase	LimiTT	miRWalk2.0	MiRSel
Process lists of species specific miRNAs and Genes and match the interacting pairs	-	x	-	-	x	x Only human, rat and mouse, max. 20 miRNAs	x Only human, rat and mouse
Process single species specific miRNAs and Genes and match the interacting pairs	x	x	x	x	x	x Only human, rat and mouse	x Only human, rat and mouse
Process lists of miRNAs with abbreviated/broaded notations (e.g. omitted species abbreviations and/or hairpin arm infos)	-	-	-	-	x	-	x Only single Ids of human, rat and mouse
Process lists that contain miRNAs/Targets of various species	-	-	-	-	x	-	-
MTISEA	-	-	-	-	x	-	-
Dynamic comparison of MIT databases	-	-	-	-	x	x	x Only all DBs or single DBs, overlap can not be defined
Multi-overlap filtering for miRNA/targets/expressions	-	-	-	-	x	-	-
Search on overlap of MIT databases	-	-	-	-	x	x	x
