# Supplementary material for: LimiTT: link miRNAs to targets
Source: BMC Bioinformatics. 2016 May 11;17:210. doi: 10.1186/s12859-016-1070-1 (PMC4866021; doi:10.1186/s12859-016-1070-1)
Supplement: Additional file 3: — Data: Supplementary table, result list from LimiTT MTISEA analysis on random list of identifiers as used in use case two. Each tab contains all miRNAs identified in human and mouse respectively with the parameter “database overlap (occ)” one and two. Yellow background indicates the significant enriched (FDR < 0.05) miRNAs. (XLSX 63 kb) [file 12859_2016_1070_MOESM3_ESM.xlsx]

## Sheet: human-occ1
MTI Set	Size	ES	NES	FDR q-val	Rank at Max	Leading Edge
miR-675	26	1	3	0	64	tags=100%,list=1%,signal=100%
miR-616	35	0.9	2.89	0	816	tags=100%,list=11%,signal=90%
miR-483	13	0.99	2.7	0	121	tags=100%,list=2%,signal=99%
miR-3144	16	0.85	2.44	0	1189	tags=100%,list=15%,signal=85%
miR-511	509	0.62	2.36	0	512	tags=45%,list=7%,signal=45%
miR-193a	570	0.6	2.31	0	512	tags=44%,list=7%,signal=45%
miR-760	30	0.73	2.3	0	1070	tags=73%,list=14%,signal=63%
miR-4319	547	0.59	2.27	0	512	tags=43%,list=7%,signal=43%
miR-365a	595	0.6	2.27	0	503	tags=41%,list=7%,signal=42%
miR-3167	72	0.64	2.19	0	1374	tags=64%,list=18%,signal=53%
miR-28	685	0.56	2.16	0	512	tags=36%,list=7%,signal=36%
miR-342	720	0.56	2.15	0	564	tags=41%,list=7%,signal=42%
miR-4262	691	0.56	2.15	0	2215	tags=63%,list=29%,signal=49%
miR-3620	10	0.85	2.14	0	145	tags=80%,list=2%,signal=79%
miR-4735	133	0.59	2.12	0	1247	tags=47%,list=16%,signal=40%
miR-629	8	0.87	2.11	0	987	tags=100%,list=13%,signal=87%
miR-198	168	0.57	2.09	0	1318	tags=49%,list=17%,signal=41%
miR-520g	113	0.58	2.08	0	108	tags=34%,list=1%,signal=34%
miR-708	606	0.54	2.05	0	1540	tags=48%,list=20%,signal=41%
miR-125b-2	17	0.69	2.02	0	1596	tags=35%,list=21%,signal=28%
miR-522	31	0.63	2.01	0	2401	tags=61%,list=31%,signal=42%
miR-1271	869	0.52	2.01	0	1441	tags=41%,list=19%,signal=38%
miR-520h	95	0.57	1.99	0	1151	tags=45%,list=15%,signal=39%
miR-376c	906	0.51	1.97	0	1540	tags=47%,list=20%,signal=42%
miR-487b	109	0.55	1.96	0	1384	tags=51%,list=18%,signal=43%
miR-941	10	0.75	1.93	0	1966	tags=100%,list=26%,signal=75%
miR-409	209	0.52	1.92	0	2117	tags=46%,list=27%,signal=34%
miR-325	88	0.54	1.92	0	2534	tags=67%,list=33%,signal=45%
miR-517a	32	0.6	1.92	0	1151	tags=31%,list=15%,signal=27%
miR-153	1011	0.49	1.91	0	2914	tags=62%,list=38%,signal=44%
miR-134	713	0.49	1.88	0	2238	tags=50%,list=29%,signal=39%
miR-518e	63	0.55	1.87	0	1791	tags=38%,list=23%,signal=29%
miR-92a	1354	0.48	1.85	0	2153	tags=48%,list=28%,signal=42%
miR-92b	1023	0.48	1.84	0	1658	tags=43%,list=22%,signal=39%
miR-363	995	0.47	1.84	0	1374	tags=42%,list=18%,signal=40%
miR-383	933	0.47	1.83	0	2153	tags=46%,list=28%,signal=37%
miR-302a	1236	0.47	1.82	0	2504	tags=52%,list=33%,signal=41%
miR-369	48	0.55	1.82	0	2215	tags=73%,list=29%,signal=52%
miR-1307	18	-0.71	-3.16	0	5451	tags=100%,list=29%,signal=71%
miR-1224	14	-0.81	-3.09	0	6219	tags=100%,list=19%,signal=81%
mir-31	10	-0.88	-2.87	0	6736	tags=100%,list=13%,signal=88%
mir-328	10	-0.82	-2.84	0	6316	tags=100%,list=18%,signal=82%
miR-203	11	-0.8	-2.76	0	6181	tags=100%,list=20%,signal=80%
miR-1303	20	-0.59	-2.72	0	4511	tags=100%,list=41%,signal=59%
miR-3176	10	-0.71	-2.54	0	5453	tags=100%,list=29%,signal=71%
miR-1295a	10	-0.71	-2.44	0	5453	tags=100%,list=29%,signal=71%
miR-644a	10	-0.71	-2.41	0	5453	tags=100%,list=29%,signal=71%
miR-1249	5	-0.92	-2.17	0	7060	tags=100%,list=8%,signal=92%
miR-95	94	0.52	1.81	0.001	816	tags=40%,list=11%,signal=37%
miR-32	1098	0.47	1.8	0.001	2178	tags=48%,list=28%,signal=40%
miR-181b	1384	0.46	1.8	0.001	2219	tags=48%,list=29%,signal=42%
miR-96	1052	0.46	1.79	0.001	1441	tags=37%,list=19%,signal=34%
miR-448	1227	0.46	1.79	0.001	2153	tags=49%,list=28%,signal=42%
miR-181c	1215	0.46	1.79	0.001	2215	tags=49%,list=29%,signal=42%
miR-185	1042	0.46	1.78	0.001	1050	tags=37%,list=14%,signal=37%
miR-105	22	0.6	1.78	0.001	12	tags=14%,list=0%,signal=14%
miR-519a	189	0.49	1.78	0.001	3116	tags=62%,list=40%,signal=38%
miR-519b	142	0.49	1.78	0.001	2450	tags=46%,list=32%,signal=32%
miR-7	1127	0.45	1.77	0.001	2549	tags=51%,list=33%,signal=40%
miR-29c	965	0.45	1.75	0.001	1963	tags=43%,list=25%,signal=37%
miR-29b	1108	0.45	1.75	0.001	1963	tags=43%,list=25%,signal=37%
miR-493	162	0.48	1.75	0.001	3041	tags=70%,list=39%,signal=43%
miR-181a-2	8	0.72	1.75	0.001	2153	tags=100%,list=28%,signal=72%
miR-181a	1320	0.45	1.75	0.001	2233	tags=49%,list=29%,signal=42%
miR-181d	1368	0.45	1.74	0.001	2215	tags=48%,list=29%,signal=41%
miR-25	1136	0.45	1.73	0.001	2144	tags=46%,list=28%,signal=39%
miR-4644	123	0.48	1.72	0.002	3190	tags=68%,list=41%,signal=41%
miR-494	1295	0.44	1.72	0.002	2549	tags=51%,list=33%,signal=41%
miR-421	1042	0.44	1.71	0.002	2153	tags=46%,list=28%,signal=38%
miR-18a	885	0.44	1.71	0.002	2569	tags=49%,list=33%,signal=37%
miR-106a	1593	0.44	1.69	0.002	2561	tags=47%,list=33%,signal=40%
miR-146b	599	0.44	1.69	0.002	2178	tags=42%,list=28%,signal=32%
miR-367	1095	0.43	1.69	0.002	2184	tags=46%,list=28%,signal=39%
miR-1227	17	-0.48	-1.99	0.002	3668	tags=100%,list=52%,signal=48%
miR-128b	9	-0.62	-1.96	0.002	4771	tags=100%,list=38%,signal=62%
miR-3615	11	-0.57	-1.96	0.002	4395	tags=100%,list=43%,signal=57%
miR-935	40	-0.32	-1.88	0.002	2824	tags=98%,list=63%,signal=36%
miR-517c	21	-0.44	-1.81	0.002	6779	tags=90%,list=12%,signal=80%
miR-182	1219	0.43	1.68	0.003	2549	tags=47%,list=33%,signal=37%
miR-671	11	0.65	1.68	0.003	1050	tags=55%,list=14%,signal=47%
miR-495	1410	0.43	1.68	0.003	2153	tags=44%,list=28%,signal=39%
miR-29a	1009	0.43	1.67	0.003	1963	tags=39%,list=25%,signal=33%
miR-873	565	0.43	1.67	0.003	3239	tags=60%,list=42%,signal=38%
miR-345	73	0.48	1.66	0.003	2561	tags=42%,list=33%,signal=29%
miR-188	70	0.48	1.66	0.003	3076	tags=69%,list=40%,signal=42%
miR-378d	34	0.53	1.66	0.003	2105	tags=56%,list=27%,signal=41%
miR-100	199	0.45	1.65	0.003	1189	tags=40%,list=15%,signal=34%
miR-193b	900	0.43	1.65	0.003	2153	tags=44%,list=28%,signal=36%
miR-210	420	0.43	1.65	0.003	2989	tags=54%,list=39%,signal=35%
miR-526b	359	0.44	1.65	0.003	2215	tags=47%,list=29%,signal=35%
miR-504	303	0.44	1.63	0.004	3286	tags=61%,list=43%,signal=36%
miR-501	145	0.45	1.63	0.004	2504	tags=55%,list=33%,signal=38%
miR-296	401	0.43	1.63	0.004	2997	tags=53%,list=39%,signal=34%
miR-135b	626	0.43	1.63	0.004	3286	tags=55%,list=43%,signal=34%
miR-183	741	0.42	1.63	0.004	2604	tags=45%,list=34%,signal=33%
miR-223	577	0.43	1.63	0.004	3506	tags=66%,list=46%,signal=39%
miR-490	297	0.44	1.63	0.004	1868	tags=39%,list=24%,signal=31%
miR-3139	60	0.48	1.63	0.004	3975	tags=88%,list=52%,signal=43%
miR-489	244	0.44	1.63	0.004	3603	tags=62%,list=47%,signal=34%
miR-4306	292	0.43	1.62	0.004	3388	tags=65%,list=44%,signal=38%
miR-139	699	0.42	1.62	0.004	3116	tags=57%,list=40%,signal=37%
miR-1274b	7	0.69	1.61	0.004	2419	tags=100%,list=31%,signal=69%
miR-512	468	0.42	1.61	0.005	2705	tags=55%,list=35%,signal=38%
miR-4429	401	0.42	1.6	0.005	2599	tags=50%,list=34%,signal=35%
miR-328	316	0.42	1.6	0.005	2534	tags=52%,list=33%,signal=36%
miR-766	22	0.52	1.59	0.005	3668	tags=91%,list=48%,signal=48%
miR-520f	266	0.43	1.59	0.005	3121	tags=58%,list=41%,signal=35%
miR-337	176	0.43	1.58	0.005	3781	tags=76%,list=49%,signal=39%
miR-514a	36	0.48	1.58	0.006	2015	tags=25%,list=26%,signal=19%
miR-940	11	0.59	1.57	0.006	31	tags=45%,list=0%,signal=45%
miR-378h	24	0.51	1.57	0.006	2105	tags=54%,list=27%,signal=39%
miR-135a	829	0.4	1.56	0.007	3603	tags=59%,list=47%,signal=35%
miR-216b	534	0.41	1.56	0.007	1431	tags=34%,list=19%,signal=30%
miR-449b	695	0.4	1.55	0.007	3659	tags=61%,list=48%,signal=35%
miR-548b	10	0.6	1.55	0.007	2542	tags=90%,list=33%,signal=60%
miR-543	919	0.4	1.55	0.007	2680	tags=45%,list=35%,signal=34%
miR-412	75	0.45	1.54	0.007	1786	tags=39%,list=23%,signal=30%
miR-146a	585	0.4	1.54	0.007	2153	tags=40%,list=28%,signal=31%
miR-517b	56	0.46	1.54	0.007	2660	tags=43%,list=35%,signal=28%
miR-3529	47	0.46	1.54	0.008	2476	tags=60%,list=32%,signal=41%
miR-1226	155	0.42	1.53	0.008	1050	tags=22%,list=14%,signal=19%
miR-93	1782	0.39	1.53	0.008	2561	tags=43%,list=33%,signal=38%
miR-1301	70	0.45	1.52	0.008	997	tags=40%,list=13%,signal=35%
miR-519e	221	0.41	1.52	0.009	2215	tags=42%,list=29%,signal=31%
miR-194	773	0.39	1.52	0.009	3563	tags=57%,list=46%,signal=34%
miR-18b	683	0.39	1.51	0.009	2551	tags=43%,list=33%,signal=32%
miR-1274a	4	0.76	1.5	0.01	1886	tags=100%,list=24%,signal=76%
miR-384	434	0.4	1.5	0.01	1715	tags=39%,list=22%,signal=32%
miR-498	174	0.41	1.49	0.01	3374	tags=63%,list=44%,signal=36%
miR-129	1071	0.38	1.48	0.011	3041	tags=50%,list=39%,signal=35%
miR-320b	998	0.38	1.48	0.012	2914	tags=46%,list=38%,signal=33%
miR-216a	526	0.39	1.48	0.012	2549	tags=45%,list=33%,signal=32%
miR-381	1066	0.38	1.48	0.012	3558	tags=55%,list=46%,signal=35%
miR-874	309	0.4	1.47	0.012	3623	tags=58%,list=47%,signal=32%
miR-320c	958	0.38	1.46	0.013	2914	tags=46%,list=38%,signal=32%
miR-599	534	0.38	1.45	0.014	2368	tags=42%,list=31%,signal=31%
miR-521	66	0.43	1.45	0.014	3563	tags=61%,list=46%,signal=33%
miR-224	679	0.38	1.45	0.014	2178	tags=42%,list=28%,signal=33%
miR-532	35	0.46	1.45	0.014	3041	tags=66%,list=39%,signal=40%
miR-208b	315	0.39	1.45	0.014	2892	tags=54%,list=38%,signal=35%
miR-204	710	0.38	1.44	0.015	3076	tags=51%,list=40%,signal=34%
miR-4326	5	0.66	1.44	0.015	2604	tags=100%,list=34%,signal=66%
miR-340	1482	0.37	1.44	0.015	3547	tags=54%,list=46%,signal=36%
miR-26a	1091	0.37	1.44	0.015	3547	tags=56%,list=46%,signal=35%
miR-300	1050	0.37	1.44	0.015	3558	tags=54%,list=46%,signal=33%
miR-4770	162	0.39	1.44	0.015	3166	tags=55%,list=41%,signal=33%
miR-590	2087	0.37	1.43	0.015	3623	tags=55%,list=47%,signal=40%
miR-518c	295	0.38	1.43	0.015	2680	tags=47%,list=35%,signal=32%
miR-451a	144	0.39	1.43	0.015	2215	tags=48%,list=29%,signal=35%
miR-143	623	0.37	1.43	0.015	3506	tags=60%,list=46%,signal=36%
miR-142	815	0.37	1.43	0.015	3623	tags=59%,list=47%,signal=35%
miR-324	568	0.38	1.43	0.015	3251	tags=54%,list=42%,signal=33%
miR-377	773	0.37	1.42	0.017	3774	tags=60%,list=49%,signal=34%
miR-320d	935	0.37	1.42	0.017	2914	tags=44%,list=38%,signal=31%
miR-410	1042	0.37	1.42	0.017	3547	tags=54%,list=46%,signal=34%
miR-9	1335	0.36	1.42	0.017	3190	tags=50%,list=41%,signal=35%
miR-4782	151	0.39	1.41	0.018	2052	tags=40%,list=27%,signal=30%
miR-425	715	0.37	1.41	0.018	3603	tags=60%,list=47%,signal=35%
miR-130b	1156	0.36	1.41	0.018	3116	tags=48%,list=40%,signal=34%
miR-524	235	0.38	1.41	0.018	1431	tags=26%,list=19%,signal=21%
miR-323b	470	0.37	1.4	0.018	2288	tags=36%,list=30%,signal=27%
miR-518b	57	0.42	1.4	0.018	3781	tags=67%,list=49%,signal=34%
miR-30e	1211	0.36	1.4	0.018	3558	tags=55%,list=46%,signal=35%
miR-21	940	0.36	1.4	0.018	2942	tags=45%,list=38%,signal=32%
miR-200c	916	0.36	1.4	0.018	2463	tags=42%,list=32%,signal=33%
miR-200b	917	0.36	1.4	0.018	2463	tags=43%,list=32%,signal=33%
miR-1914	10	0.55	1.4	0.018	3501	tags=100%,list=45%,signal=55%
miR-99a	167	0.38	1.4	0.018	3121	tags=54%,list=41%,signal=33%
miR-144	1286	0.36	1.4	0.018	3718	tags=58%,list=48%,signal=36%
miR-429	922	0.36	1.39	0.018	2463	tags=43%,list=32%,signal=33%
miR-519c	360	0.37	1.39	0.018	3116	tags=48%,list=40%,signal=30%
let-7f	937	0.36	1.39	0.019	2184	tags=37%,list=28%,signal=30%
miR-323a	129	0.38	1.38	0.02	3488	tags=63%,list=45%,signal=35%
miR-499a	581	0.36	1.38	0.02	2892	tags=49%,list=38%,signal=33%
miR-320a	1347	0.35	1.38	0.02	2914	tags=44%,list=38%,signal=33%
miR-30c	1114	0.36	1.38	0.02	3073	tags=50%,list=40%,signal=35%
miR-527	44	0.42	1.38	0.02	1252	tags=30%,list=16%,signal=25%
miR-203a	1288	0.36	1.38	0.02	3511	tags=55%,list=46%,signal=36%
miR-371a	554	0.36	1.38	0.02	2561	tags=40%,list=33%,signal=29%
miR-206	1006	0.35	1.37	0.02	3247	tags=50%,list=42%,signal=33%
miR-4465	372	0.37	1.37	0.02	3547	tags=58%,list=46%,signal=33%
miR-518f	158	0.38	1.37	0.021	3121	tags=59%,list=41%,signal=36%
miR-130a	1042	0.35	1.37	0.021	2599	tags=42%,list=34%,signal=32%
miR-202	985	0.35	1.36	0.022	3511	tags=53%,list=46%,signal=33%
miR-23c	428	0.36	1.36	0.022	3558	tags=55%,list=46%,signal=31%
miR-302d	919	0.35	1.36	0.022	2534	tags=41%,list=33%,signal=31%
miR-199b	637	0.36	1.36	0.022	2549	tags=43%,list=33%,signal=31%
miR-376a	564	0.36	1.36	0.022	3837	tags=62%,list=50%,signal=34%
miR-34b	340	0.36	1.36	0.023	3116	tags=48%,list=40%,signal=30%
miR-217	670	0.35	1.36	0.023	3563	tags=59%,list=46%,signal=35%
miR-485	748	0.35	1.36	0.023	3286	tags=46%,list=43%,signal=29%
miR-30d	1078	0.35	1.35	0.023	3066	tags=49%,list=40%,signal=34%
miR-211	640	0.35	1.35	0.023	3076	tags=48%,list=40%,signal=32%
miR-526a	86	0.38	1.35	0.023	2999	tags=55%,list=39%,signal=34%
miR-876	523	0.35	1.35	0.024	2153	tags=37%,list=28%,signal=29%
miR-155	1123	0.35	1.35	0.024	3233	tags=49%,list=42%,signal=33%
miR-515	235	0.36	1.34	0.024	3682	tags=57%,list=48%,signal=31%
miR-378i	16	0.47	1.34	0.024	539	tags=25%,list=7%,signal=23%
miR-301b	964	0.34	1.34	0.025	3116	tags=48%,list=40%,signal=33%
miR-301a	1000	0.35	1.34	0.025	3116	tags=48%,list=40%,signal=33%
miR-452	323	0.35	1.34	0.025	3073	tags=54%,list=40%,signal=34%
miR-4458	452	0.35	1.34	0.025	3793	tags=58%,list=49%,signal=31%
miR-505	577	0.35	1.33	0.026	2463	tags=41%,list=32%,signal=30%
miR-154	535	0.35	1.33	0.026	2703	tags=45%,list=35%,signal=32%
miR-3200	3	0.71	1.33	0.026	837	tags=33%,list=11%,signal=30%
miR-372	974	0.34	1.33	0.027	2549	tags=41%,list=33%,signal=32%
miR-1260b	54	0.4	1.33	0.027	4058	tags=81%,list=53%,signal=39%
miR-433	481	0.35	1.32	0.027	3475	tags=52%,list=45%,signal=30%
miR-3666	471	0.35	1.32	0.028	2599	tags=42%,list=34%,signal=30%
miR-15b	1265	0.34	1.32	0.028	3623	tags=52%,list=47%,signal=33%
miR-23b	1101	0.34	1.32	0.028	2531	tags=42%,list=33%,signal=33%
miR-30b	1049	0.34	1.32	0.028	3066	tags=49%,list=40%,signal=34%
miR-221	901	0.34	1.32	0.028	3558	tags=55%,list=46%,signal=33%
miR-520c	951	0.34	1.32	0.028	2534	tags=39%,list=33%,signal=30%
miR-19b	1086	0.34	1.32	0.028	3547	tags=51%,list=46%,signal=32%
miR-208a	322	0.35	1.32	0.028	3788	tags=61%,list=49%,signal=32%
miR-520d	1119	0.34	1.31	0.028	2549	tags=40%,list=33%,signal=31%
miR-10b	337	0.35	1.31	0.028	3756	tags=56%,list=49%,signal=30%
miR-212	742	0.34	1.31	0.028	2892	tags=44%,list=38%,signal=31%
miR-424	1260	0.34	1.31	0.029	3659	tags=55%,list=48%,signal=34%
miR-17	1519	0.34	1.31	0.029	3623	tags=51%,list=47%,signal=34%
miR-4295	565	0.34	1.31	0.029	2599	tags=41%,list=34%,signal=29%
miR-101	1024	0.34	1.31	0.029	3603	tags=55%,list=47%,signal=33%
miR-103a	1270	0.34	1.31	0.029	3362	tags=50%,list=44%,signal=33%
miR-376b	600	0.34	1.31	0.029	3623	tags=57%,list=47%,signal=33%
miR-20a	1410	0.33	1.3	0.029	3116	tags=45%,list=40%,signal=33%
miR-26b	1507	0.33	1.3	0.03	3501	tags=52%,list=45%,signal=35%
miR-520b	890	0.34	1.3	0.03	2534	tags=40%,list=33%,signal=30%
miR-491	711	0.34	1.3	0.03	3251	tags=50%,list=42%,signal=32%
miR-1297	853	0.34	1.3	0.03	3724	tags=56%,list=48%,signal=32%
miR-106b	1392	0.33	1.3	0.031	3668	tags=52%,list=48%,signal=34%
miR-423	317	0.34	1.29	0.032	3026	tags=46%,list=39%,signal=29%
miR-30a	1420	0.33	1.29	0.032	3558	tags=52%,list=46%,signal=34%
miR-137	772	0.33	1.29	0.032	2178	tags=37%,list=28%,signal=30%
miR-302e	879	0.33	1.29	0.032	3041	tags=48%,list=39%,signal=33%
miR-138	436	0.34	1.29	0.032	3239	tags=47%,list=42%,signal=29%
miR-539	1129	0.33	1.29	0.032	3066	tags=46%,list=40%,signal=33%
miR-199a	897	0.33	1.28	0.033	2680	tags=42%,list=35%,signal=31%
miR-431	531	0.33	1.28	0.033	2153	tags=34%,list=28%,signal=26%
miR-20b	1364	0.33	1.28	0.034	3623	tags=51%,list=47%,signal=33%
miR-23a	1032	0.33	1.28	0.034	3563	tags=53%,list=46%,signal=33%
miR-520a	957	0.33	1.28	0.034	2534	tags=38%,list=33%,signal=29%
miR-382	730	0.33	1.28	0.034	2999	tags=46%,list=39%,signal=31%
miR-19a	1023	0.33	1.28	0.034	3547	tags=49%,list=46%,signal=31%
miR-219a	294	0.34	1.28	0.034	2052	tags=37%,list=27%,signal=28%
miR-519d	1185	0.33	1.28	0.034	3563	tags=50%,list=46%,signal=32%
miR-516b	116	0.36	1.28	0.034	2419	tags=43%,list=31%,signal=30%
miR-613	720	0.33	1.27	0.034	3233	tags=47%,list=42%,signal=30%
miR-373	1165	0.33	1.27	0.034	2534	tags=39%,list=33%,signal=31%
miR-27b	1176	0.33	1.27	0.034	3488	tags=50%,list=45%,signal=32%
miR-15a	1288	0.33	1.27	0.034	3659	tags=53%,list=48%,signal=33%
miR-150	458	0.33	1.27	0.034	2892	tags=45%,list=38%,signal=30%
miR-33b	554	0.33	1.27	0.034	3623	tags=50%,list=47%,signal=29%
miR-4500	573	0.33	1.27	0.034	3992	tags=60%,list=52%,signal=31%
miR-222	886	0.33	1.27	0.034	3558	tags=49%,list=46%,signal=30%
miR-520e	942	0.33	1.27	0.034	2534	tags=39%,list=33%,signal=30%
miR-107	1259	0.33	1.27	0.034	3362	tags=49%,list=44%,signal=33%
miR-502	121	0.35	1.27	0.035	1453	tags=28%,list=19%,signal=23%
let-7c	1143	0.33	1.26	0.035	3531	tags=50%,list=46%,signal=32%
miR-331	197	0.35	1.26	0.035	3050	tags=46%,list=40%,signal=28%
miR-374b	1280	0.32	1.26	0.035	3547	tags=51%,list=46%,signal=33%
miR-218	671	0.33	1.26	0.035	3475	tags=52%,list=45%,signal=31%
miR-122	864	0.33	1.26	0.035	3623	tags=51%,list=47%,signal=30%
miR-338	747	0.33	1.26	0.036	3558	tags=53%,list=46%,signal=32%
miR-454	991	0.33	1.26	0.036	3116	tags=46%,list=40%,signal=31%
miR-497	1295	0.33	1.26	0.036	3822	tags=55%,list=50%,signal=33%
miR-500a	82	0.36	1.26	0.036	4331	tags=68%,list=56%,signal=30%
miR-378f	20	0.42	1.26	0.036	2015	tags=40%,list=26%,signal=30%
miR-939	8	0.51	1.26	0.036	3756	tags=100%,list=49%,signal=51%
miR-503	686	0.33	1.25	0.037	3563	tags=51%,list=46%,signal=30%
miR-370	422	0.33	1.25	0.037	3101	tags=46%,list=40%,signal=29%
miR-455	403	0.33	1.25	0.037	3547	tags=51%,list=46%,signal=29%
miR-361	678	0.33	1.25	0.037	2549	tags=38%,list=33%,signal=28%
miR-542	521	0.33	1.25	0.037	3506	tags=51%,list=46%,signal=30%
miR-151a	100	0.35	1.25	0.038	3374	tags=58%,list=44%,signal=33%
miR-374a	1287	0.32	1.25	0.038	3547	tags=51%,list=46%,signal=33%
miR-215	581	0.33	1.25	0.038	3705	tags=51%,list=48%,signal=29%
miR-507	108	0.35	1.24	0.039	2372	tags=32%,list=31%,signal=23%
miR-27a	1211	0.32	1.24	0.039	3488	tags=48%,list=45%,signal=31%
miR-34c	1126	0.32	1.24	0.039	3822	tags=54%,list=50%,signal=32%
miR-1180	16	0.44	1.24	0.039	1213	tags=31%,list=16%,signal=26%
miR-24-1	77	0.36	1.24	0.039	2892	tags=52%,list=38%,signal=33%
let-7e	1120	0.32	1.24	0.04	3488	tags=49%,list=45%,signal=32%
let-7d	1036	0.32	1.24	0.04	2380	tags=35%,list=31%,signal=28%
miR-510	171	0.34	1.24	0.04	3041	tags=44%,list=39%,signal=28%
miR-132	884	0.32	1.24	0.04	3286	tags=47%,list=43%,signal=31%
let-7b	1536	0.32	1.23	0.044	3488	tags=49%,list=45%,signal=33%
miR-190a	645	0.32	1.23	0.044	3251	tags=46%,list=42%,signal=29%
miR-523	15	-0.41	-1.49	0.044	3116	tags=100%,list=60%,signal=41%
miR-486	390	0.32	1.22	0.045	2892	tags=42%,list=38%,signal=28%
miR-148a	815	0.32	1.22	0.046	3547	tags=49%,list=46%,signal=30%
miR-496	502	0.32	1.21	0.049	3855	tags=57%,list=50%,signal=30%
miR-339	371	0.32	1.21	0.051	3531	tags=51%,list=46%,signal=29%
miR-449a	1027	0.31	1.21	0.051	3659	tags=50%,list=48%,signal=30%
miR-186	1520	0.31	1.2	0.052	3300	tags=47%,list=43%,signal=33%
miR-33a	709	0.31	1.2	0.053	3623	tags=49%,list=47%,signal=29%
miR-362	609	0.31	1.2	0.053	3563	tags=55%,list=46%,signal=32%
miR-518d	48	0.36	1.2	0.054	4351	tags=75%,list=57%,signal=33%
miR-744	228	0.32	1.2	0.055	3050	tags=50%,list=40%,signal=31%
miR-192	690	0.31	1.19	0.055	3705	tags=51%,list=48%,signal=29%
let-7a	1053	0.31	1.19	0.056	2380	tags=36%,list=31%,signal=29%
miR-492	170	0.33	1.19	0.056	4327	tags=73%,list=56%,signal=33%
miR-140	612	0.31	1.19	0.057	3684	tags=47%,list=48%,signal=27%
miR-329	443	0.31	1.19	0.057	4736	tags=74%,list=62%,signal=30%
miR-125a	932	0.31	1.19	0.057	2892	tags=39%,list=38%,signal=27%
miR-197	432	0.31	1.19	0.058	2520	tags=38%,list=33%,signal=27%
miR-190b	604	0.31	1.18	0.06	3453	tags=48%,list=45%,signal=29%
miR-187	332	0.32	1.18	0.061	4351	tags=58%,list=57%,signal=26%
miR-302c	1056	0.31	1.18	0.061	3166	tags=45%,list=41%,signal=31%
miR-205	551	0.31	1.18	0.062	3623	tags=50%,list=47%,signal=28%
let-7i	1013	0.3	1.17	0.064	3511	tags=47%,list=46%,signal=29%
miR-653	515	0.31	1.17	0.065	3578	tags=56%,list=46%,signal=32%
miR-196a	682	0.3	1.17	0.067	4273	tags=60%,list=56%,signal=29%
miR-761	199	0.32	1.17	0.068	2249	tags=41%,list=29%,signal=30%
miR-1	1151	0.3	1.17	0.068	3239	tags=44%,list=42%,signal=30%
miR-544a	844	0.3	1.17	0.068	3578	tags=47%,list=46%,signal=28%
miR-200a	886	0.3	1.17	0.069	3668	tags=53%,list=48%,signal=31%
miR-422a	533	0.3	1.16	0.07	3232	tags=46%,list=42%,signal=29%
miR-299	572	0.3	1.16	0.07	3774	tags=53%,list=49%,signal=29%
miR-3181	1	0.87	1.16	0.07	978	tags=100%,list=13%,signal=87%
miR-302b	1026	0.3	1.16	0.072	2534	tags=36%,list=33%,signal=28%
miR-488	748	0.3	1.16	0.072	4351	tags=62%,list=57%,signal=30%
miR-3619	217	0.31	1.16	0.074	2153	tags=39%,list=28%,signal=29%
miR-432	705	0.3	1.15	0.076	3219	tags=42%,list=42%,signal=27%
miR-378c	18	0.39	1.15	0.076	539	tags=22%,list=7%,signal=21%
miR-875	284	0.31	1.15	0.077	2892	tags=40%,list=38%,signal=26%
miR-184	346	0.3	1.15	0.078	2531	tags=38%,list=33%,signal=27%
miR-127	169	0.31	1.14	0.084	3247	tags=45%,list=42%,signal=27%
miR-378e	23	0.38	1.14	0.089	2015	tags=35%,list=26%,signal=26%
miR-98	1050	0.29	1.13	0.091	2178	tags=33%,list=28%,signal=27%
miR-1225	18	0.39	1.13	0.092	4731	tags=100%,list=61%,signal=39%
miR-214	886	0.29	1.13	0.092	3379	tags=46%,list=44%,signal=29%
miR-126	91	0.32	1.13	0.096	4635	tags=75%,list=60%,signal=30%
miR-148b	879	0.29	1.13	0.096	3547	tags=46%,list=46%,signal=28%
miR-769	137	0.31	1.12	0.104	3190	tags=43%,list=41%,signal=26%
miR-518a	137	0.31	1.12	0.11	3121	tags=42%,list=41%,signal=25%
miR-141	801	0.29	1.11	0.119	3781	tags=52%,list=49%,signal=29%
miR-378a	648	0.29	1.1	0.136	3232	tags=44%,list=42%,signal=28%
let-7g	1032	0.28	1.1	0.139	3076	tags=41%,list=40%,signal=28%
miR-124a	1	-0.98	-1.31	0.141	7575	tags=100%,list=2%,signal=98%
miR-22	549	0.29	1.09	0.145	3232	tags=43%,list=42%,signal=27%
miR-152	834	0.28	1.09	0.15	3563	tags=46%,list=46%,signal=28%
miR-34a	1199	0.28	1.09	0.153	3676	tags=47%,list=48%,signal=29%
miR-411	316	0.29	1.09	0.153	2813	tags=39%,list=37%,signal=26%
miR-652	84	0.31	1.09	0.155	3116	tags=48%,list=40%,signal=29%
miR-196b	565	0.28	1.08	0.184	4391	tags=58%,list=57%,signal=27%
miR-326	502	0.28	1.08	0.184	3041	tags=40%,list=39%,signal=26%
miR-149	632	0.28	1.07	0.201	2942	tags=39%,list=38%,signal=27%
miR-145	844	0.28	1.07	0.206	3116	tags=39%,list=40%,signal=26%
miR-509	352	0.28	1.07	0.212	3242	tags=41%,list=42%,signal=25%
miR-133a	368	0.28	1.06	0.231	3488	tags=38%,list=45%,signal=22%
miR-16	1515	0.27	1.06	0.249	3623	tags=47%,list=47%,signal=31%
miR-195	1288	0.27	1.05	0.279	3659	tags=47%,list=48%,signal=30%
miR-574	1	-0.89	-1.17	0.321	6815	tags=100%,list=11%,signal=89%
miR-615	472	0.27	1.04	0.326	4281	tags=53%,list=56%,signal=25%
miR-1247	4	-0.54	-1.15	0.337	4159	tags=100%,list=46%,signal=54%
miR-129-2	1	-0.87	-1.17	0.339	6701	tags=100%,list=13%,signal=87%
miR-128	1102	0.27	1.03	0.35	3449	tags=42%,list=45%,signal=27%
miR-335	1329	0.27	1.03	0.351	3850	tags=49%,list=50%,signal=30%
miR-330	553	0.27	1.03	0.352	4731	tags=61%,list=61%,signal=25%
miR-625	19	0.35	1.03	0.366	1599	tags=16%,list=21%,signal=13%
miR-877	329	0.27	1.03	0.371	4780	tags=72%,list=62%,signal=29%
miR-320e	3	-0.53	-1.08	0.393	4073	tags=100%,list=47%,signal=53%
miR-758	361	0.27	1.02	0.398	3547	tags=42%,list=46%,signal=24%
miR-24	877	0.27	1.02	0.398	3396	tags=42%,list=44%,signal=27%
miR-1236	4	-0.5	-1.09	0.4	3855	tags=100%,list=50%,signal=50%
miR-125b	645	0.27	1.02	0.42	2892	tags=34%,list=38%,signal=23%
miR-31	788	0.26	1.01	0.457	3563	tags=46%,list=46%,signal=27%
miR-133b	321	0.27	1.01	0.476	3488	tags=40%,list=45%,signal=23%
miR-628	2	-0.6	-0.98	0.543	4620	tags=100%,list=40%,signal=60%
miR-4725	34	-0.25	-0.95	0.559	1912	tags=100%,list=75%,signal=25%
miR-30c-2	3	0.53	0.99	0.572	2989	tags=67%,list=39%,signal=41%
miR-10a	457	0.26	0.98	0.625	2705	tags=36%,list=35%,signal=25%
miR-99b	95	0.27	0.97	0.674	1131	tags=20%,list=15%,signal=17%
miR-513a	327	0.26	0.97	0.684	3215	tags=34%,list=42%,signal=21%
miR-3679	3	-0.44	-0.84	0.721	3411	tags=200%,list=56%,signal=89%
miR-450a	245	0.26	0.96	0.728	3239	tags=35%,list=42%,signal=21%
miR-484	437	0.25	0.93	0.83	4327	tags=55%,list=56%,signal=26%
miR-525	260	0.25	0.92	0.864	2249	tags=20%,list=29%,signal=15%
miR-136	590	0.24	0.92	0.869	4649	tags=58%,list=60%,signal=25%
miR-517	138	0.25	0.91	0.878	1920	tags=25%,list=25%,signal=19%
miR-375	615	0.23	0.87	0.937	4351	tags=51%,list=57%,signal=24%
miR-1229	77	0.25	0.87	0.941	4537	tags=49%,list=59%,signal=20%
miR-346	303	0.22	0.83	0.961	4351	tags=52%,list=57%,signal=24%
miR-379	187	0.23	0.83	0.962	2940	tags=31%,list=38%,signal=20%
miR-506	1250	0.21	0.81	0.97	3668	tags=34%,list=48%,signal=21%
miR-191	371	0.21	0.8	0.97	3286	tags=36%,list=43%,signal=22%
miR-124	1967	0.2	0.79	0.97	3679	tags=35%,list=48%,signal=24%
miR-147a	217	0.18	0.67	0.994	3294	tags=31%,list=43%,signal=18%
miR-378b	46	0.18	0.6	0.998	5770	tags=78%,list=75%,signal=20%
miR-508	102	0.14	0.51	0.999	874	tags=7%,list=11%,signal=6%
miR-3118	55	-0.38	NaN	NaN	3377	tags=98%,list=56%,signal=43%
miR-551a	48	-0.35	NaN	NaN	4007	tags=94%,list=48%,signal=49%
miR-380	88	-0.28	NaN	NaN	4122	tags=90%,list=46%,signal=49%
miR-551b	36	-0.31	NaN	NaN	4007	tags=92%,list=48%,signal=48%
miR-1296	52	-0.55	NaN	NaN	4199	tags=100%,list=45%,signal=55%

## Sheet: human_occ2
MTI Set	Size	ES	NES	FDR q-val	Rank at Max	Leading Edge
miR-26a	88	0.91	3.2	0	132	tags=66%,list=2%,signal=66%
miR-675	26	1	3.03	0	64	tags=100%,list=1%,signal=100%
miR-212	26	1	3.02	0	64	tags=100%,list=1%,signal=100%
miR-17	214	0.81	3	0	152	tags=66%,list=2%,signal=67%
miR-20a	134	0.8	2.85	0	145	tags=64%,list=2%,signal=64%
miR-222	19	0.98	2.83	0	86	tags=95%,list=1%,signal=94%
miR-301a	13	0.99	2.72	0	121	tags=100%,list=2%,signal=99%
miR-199a	22	0.9	2.71	0	197	tags=64%,list=3%,signal=62%
miR-454	13	0.99	2.71	0	121	tags=100%,list=2%,signal=99%
miR-146a	13	0.99	2.71	0	121	tags=100%,list=2%,signal=99%
miR-483	13	0.99	2.71	0	121	tags=100%,list=2%,signal=99%
miR-141	13	0.98	2.7	0	108	tags=92%,list=1%,signal=91%
miR-19a	56	0.79	2.69	0	512	tags=73%,list=7%,signal=69%
miR-181b	15	0.91	2.58	0	72	tags=53%,list=1%,signal=53%
miR-23b	73	0.74	2.58	0	1374	tags=74%,list=18%,signal=61%
miR-326	13	0.94	2.53	0	490	tags=100%,list=6%,signal=94%
miR-130a	46	0.76	2.51	0	512	tags=54%,list=7%,signal=51%
miR-144	12	0.93	2.5	0	72	tags=67%,list=1%,signal=66%
miR-372	8	1	2.49	0	20	tags=100%,list=0%,signal=100%
miR-106a	59	0.74	2.47	0	145	tags=63%,list=2%,signal=62%
miR-29b	18	0.85	2.46	0	72	tags=44%,list=1%,signal=44%
miR-217	8	0.99	2.44	0	72	tags=100%,list=1%,signal=99%
miR-374a	16	0.85	2.44	0	1189	tags=100%,list=15%,signal=85%
miR-106b	130	0.67	2.42	0	145	tags=51%,list=2%,signal=51%
miR-216a	8	0.99	2.38	0	72	tags=100%,list=1%,signal=99%
miR-29a	34	0.73	2.35	0	132	tags=32%,list=2%,signal=32%
miR-520c	8	0.98	2.35	0	145	tags=100%,list=2%,signal=98%
miR-195	13	0.87	2.34	0	135	tags=62%,list=2%,signal=61%
miR-188	15	0.83	2.33	0	1318	tags=100%,list=17%,signal=83%
miR-15a	43	0.7	2.31	0	1560	tags=72%,list=20%,signal=58%
miR-590	24	0.76	2.29	0	1111	tags=71%,list=14%,signal=61%
miR-200b	13	0.83	2.27	0	108	tags=31%,list=1%,signal=30%
miR-494	23	0.73	2.22	0	1899	tags=100%,list=25%,signal=76%
miR-125a	40	0.67	2.18	0	2129	tags=78%,list=28%,signal=56%
miR-519d	11	0.84	2.18	0	72	tags=73%,list=1%,signal=72%
miR-107	23	0.72	2.18	0	1920	tags=78%,list=25%,signal=59%
let-7f	20	0.73	2.15	0	2129	tags=100%,list=28%,signal=73%
miR-23a	42	0.62	2.07	0	1569	tags=48%,list=20%,signal=38%
miR-215	61	0.62	2.06	0	2433	tags=72%,list=32%,signal=50%
miR-421	30	0.65	2.06	0	1287	tags=60%,list=17%,signal=50%
miR-488	25	0.66	2.03	0	2599	tags=100%,list=34%,signal=66%
miR-221	92	0.58	2.02	0	2329	tags=73%,list=30%,signal=51%
miR-34c	4	0.99	2.01	0	108	tags=100%,list=1%,signal=99%
miR-18a	112	0.56	2	0	1189	tags=52%,list=15%,signal=44%
miR-30d	7	0.86	1.99	0	1098	tags=100%,list=14%,signal=86%
miR-181a	67	0.57	1.97	0	2517	tags=70%,list=33%,signal=48%
let-7c	38	0.62	1.96	0	1963	tags=53%,list=25%,signal=39%
let-7a	67	0.57	1.96	0	2129	tags=63%,list=28%,signal=46%
miR-135a	28	0.63	1.95	0	2892	tags=100%,list=38%,signal=63%
let-7e	18	0.67	1.94	0	2153	tags=61%,list=28%,signal=44%
miR-30c	19	0.66	1.94	0	2549	tags=95%,list=33%,signal=64%
miR-135b	28	0.63	1.93	0	2892	tags=100%,list=38%,signal=63%
miR-302b	17	0.66	1.93	0	20	tags=47%,list=0%,signal=47%
miR-130b	166	0.53	1.93	0	2549	tags=58%,list=33%,signal=40%
miR-455	8	0.78	1.92	0	933	tags=75%,list=12%,signal=66%
miR-22	14	0.68	1.91	0	72	tags=57%,list=1%,signal=57%
miR-19b	176	0.52	1.88	0	2460	tags=57%,list=32%,signal=40%
miR-224	26	0.61	1.88	0	3026	tags=100%,list=39%,signal=61%
miR-92a	92	0.54	1.87	0	2144	tags=54%,list=28%,signal=40%
miR-10b	20	0.64	1.86	0	942	tags=55%,list=12%,signal=48%
miR-205	21	-0.88	-3.88	0	6750	tags=100%,list=12%,signal=88%
let-7g	15	-0.98	-3.7	0	7560	tags=100%,list=2%,signal=98%
miR-206	8	-0.97	-3.2	0	7478	tags=100%,list=3%,signal=97%
miR-184	22	-0.55	-3.03	0	4199	tags=100%,list=45%,signal=55%
miR-200a	10	-0.9	-3.02	0	6917	tags=100%,list=10%,signal=90%
miR-519c	10	-0.82	-2.65	0	6316	tags=100%,list=18%,signal=82%
miR-520h	10	-0.82	-2.6	0	6316	tags=100%,list=18%,signal=82%
miR-33b	13	-0.65	-2.51	0	4997	tags=100%,list=35%,signal=65%
miR-758	8	-0.85	-2.5	0	6557	tags=100%,list=15%,signal=85%
miR-345	7	-0.83	-2.48	0	6415	tags=100%,list=17%,signal=83%
miR-328	13	-0.64	-2.41	0	4904	tags=100%,list=36%,signal=64%
miR-134	7	-0.83	-2.33	0	6415	tags=100%,list=17%,signal=83%
miR-146b	5	-0.91	-2.3	0	7033	tags=100%,list=9%,signal=91%
miR-194	10	-0.7	-2.26	0	5353	tags=100%,list=30%,signal=70%
miR-320c	5	-0.91	-2.17	0	7033	tags=100%,list=9%,signal=91%
miR-200c	8	-0.7	-2.13	0	5353	tags=100%,list=30%,signal=70%
miR-138	11	0.7	1.84	0.001	2215	tags=91%,list=29%,signal=65%
miR-374b	25	0.59	1.82	0.001	1403	tags=60%,list=18%,signal=49%
miR-20b	11	0.67	1.77	0.001	2117	tags=64%,list=27%,signal=46%
miR-210	62	0.52	1.76	0.001	2892	tags=60%,list=38%,signal=38%
miR-296	8	0.72	1.75	0.001	2153	tags=100%,list=28%,signal=72%
miR-425	14	0.61	1.72	0.002	3004	tags=100%,list=39%,signal=61%
miR-93	256	0.46	1.71	0.002	121	tags=26%,list=2%,signal=26%
miR-320a	63	0.49	1.68	0.003	512	tags=25%,list=7%,signal=24%
miR-223	7	0.73	1.68	0.003	2117	tags=100%,list=27%,signal=73%
miR-203a	20	0.56	1.66	0.004	108	tags=20%,list=1%,signal=20%
miR-29c	28	-0.45	-1.92	0.004	3469	tags=100%,list=55%,signal=45%
miR-186	97	0.47	1.66	0.005	1200	tags=37%,list=16%,signal=32%
miR-151a	8	0.68	1.64	0.005	2288	tags=88%,list=30%,signal=62%
miR-142	62	0.48	1.63	0.006	2526	tags=66%,list=33%,signal=45%
miR-302c	9	-0.55	-1.85	0.006	4227	tags=100%,list=45%,signal=55%
miR-32	53	0.48	1.61	0.007	1805	tags=42%,list=23%,signal=32%
miR-101	123	0.45	1.61	0.007	3116	tags=62%,list=40%,signal=37%
miR-27a	45	-0.27	-1.82	0.008	2035	tags=100%,list=74%,signal=27%
miR-103a	109	0.44	1.59	0.009	2056	tags=49%,list=27%,signal=36%
miR-302d	9	-0.55	-1.81	0.009	4227	tags=100%,list=45%,signal=55%
miR-99a	7	-0.6	-1.78	0.009	4617	tags=100%,list=40%,signal=60%
miR-302a	9	-0.55	-1.77	0.009	4227	tags=100%,list=45%,signal=55%
miR-15b	11	-0.49	-1.76	0.009	3792	tags=100%,list=51%,signal=49%
miR-214	34	0.49	1.55	0.012	1614	tags=41%,list=21%,signal=33%
miR-183	68	0.45	1.55	0.012	2813	tags=44%,list=37%,signal=28%
miR-339	11	-0.44	-1.7	0.012	3377	tags=100%,list=56%,signal=44%
miR-423	2	0.97	1.55	0.013	271	tags=100%,list=4%,signal=97%
miR-155	419	0.41	1.55	0.013	3225	tags=56%,list=42%,signal=35%
miR-9	126	0.43	1.53	0.015	2914	tags=34%,list=38%,signal=22%
let-7d	30	0.48	1.52	0.017	145	tags=27%,list=2%,signal=26%
miR-126	5	-0.68	-1.65	0.017	5206	tags=100%,list=32%,signal=68%
miR-181c	2	-0.97	-1.58	0.022	7471	tags=100%,list=3%,signal=97%
miR-132	113	0.41	1.46	0.029	64	tags=23%,list=1%,signal=23%
miR-31	8	0.6	1.43	0.038	1853	tags=38%,list=24%,signal=29%
miR-204	54	0.43	1.43	0.039	4351	tags=80%,list=57%,signal=35%
miR-424	16	0.5	1.42	0.041	3286	tags=69%,list=43%,signal=39%
miR-99b	2	-0.92	-1.5	0.041	7065	tags=100%,list=8%,signal=92%
miR-331	17	-0.36	-1.5	0.041	6219	tags=82%,list=19%,signal=67%
miR-21	370	0.37	1.41	0.042	3441	tags=48%,list=45%,signal=28%
miR-346	2	-0.88	-1.48	0.044	6804	tags=100%,list=12%,signal=88%
miR-503	15	0.49	1.4	0.045	3286	tags=73%,list=43%,signal=42%
miR-30b	37	0.44	1.4	0.045	2132	tags=38%,list=28%,signal=27%
miR-196a	37	0.44	1.39	0.048	3206	tags=46%,list=42%,signal=27%
miR-129	5	-0.6	-1.46	0.048	4614	tags=100%,list=40%,signal=60%
miR-33a	29	0.44	1.38	0.051	129	tags=10%,list=2%,signal=10%
miR-30a	226	0.37	1.38	0.051	3225	tags=42%,list=42%,signal=25%
miR-181d	4	0.68	1.36	0.059	2129	tags=50%,list=28%,signal=36%
miR-191	2	-0.87	-1.39	0.067	6701	tags=100%,list=13%,signal=87%
miR-182	12	0.49	1.34	0.068	1111	tags=42%,list=14%,signal=36%
miR-615	4	0.67	1.34	0.07	2533	tags=100%,list=33%,signal=67%
miR-25	25	0.43	1.34	0.071	135	tags=16%,list=2%,signal=16%
miR-96	51	0.4	1.33	0.074	2230	tags=27%,list=29%,signal=20%
miR-140	3	-0.7	-1.36	0.081	5353	tags=100%,list=30%,signal=70%
miR-193b	191	0.36	1.32	0.082	2856	tags=32%,list=37%,signal=21%
miR-497	1	0.97	1.3	0.09	252	tags=100%,list=3%,signal=97%
miR-449a	1	-0.98	-1.33	0.098	7575	tags=100%,list=2%,signal=98%
miR-34b	1	-0.98	-1.33	0.101	7575	tags=100%,list=2%,signal=98%
miR-449b	1	-0.98	-1.32	0.101	7575	tags=100%,list=2%,signal=98%
miR-769	1	-0.98	-1.32	0.103	7527	tags=100%,list=2%,signal=98%
miR-26b	617	0.33	1.28	0.106	2055	tags=36%,list=27%,signal=29%
miR-34a	175	0.35	1.28	0.106	3160	tags=47%,list=41%,signal=28%
miR-16	446	0.34	1.28	0.107	1660	tags=32%,list=22%,signal=27%
miR-378a	4	-0.6	-1.31	0.111	4631	tags=100%,list=40%,signal=60%
miR-98	246	0.34	1.27	0.112	2549	tags=41%,list=33%,signal=28%
miR-137	1	-0.98	-1.3	0.119	7575	tags=100%,list=2%,signal=98%
miR-192	415	0.33	1.23	0.143	3705	tags=53%,list=48%,signal=29%
miR-27b	3	-0.63	-1.27	0.148	4883	tags=100%,list=37%,signal=63%
miR-342	1	-0.93	-1.24	0.18	7150	tags=100%,list=7%,signal=93%
let-7b	304	0.31	1.16	0.221	3294	tags=42%,list=43%,signal=25%
miR-133a	44	0.35	1.16	0.222	2039	tags=16%,list=26%,signal=12%
miR-429	1	-0.9	-1.18	0.233	6917	tags=100%,list=10%,signal=90%
miR-150	3	-0.61	-1.19	0.234	4731	tags=100%,list=39%,signal=61%
miR-7	185	0.31	1.14	0.255	4146	tags=52%,list=54%,signal=25%
miR-361	25	-0.33	-1.16	0.256	2520	tags=100%,list=67%,signal=33%
miR-92b	20	-0.28	-1.16	0.256	2139	tags=100%,list=72%,signal=28%
miR-340	124	0.31	1.12	0.285	1098	tags=16%,list=14%,signal=14%
miR-373	45	0.34	1.12	0.286	3475	tags=42%,list=45%,signal=23%
miR-320b	2	0.67	1.07	0.387	2533	tags=100%,list=33%,signal=67%
miR-335	964	0.27	1.05	0.404	3623	tags=48%,list=47%,signal=29%
miR-149	39	0.32	1.06	0.407	4236	tags=59%,list=55%,signal=27%
miR-744	9	0.4	1	0.545	4607	tags=100%,list=60%,signal=40%
miR-324	32	0.31	0.98	0.596	3059	tags=41%,list=40%,signal=25%
miR-128	132	0.26	0.92	0.712	4899	tags=60%,list=64%,signal=22%
miR-122	171	0.25	0.92	0.718	4199	tags=48%,list=55%,signal=22%
miR-10a	27	0.29	0.9	0.747	5460	tags=100%,list=71%,signal=29%
miR-1	540	0.23	0.89	0.751	3239	tags=38%,list=42%,signal=24%
miR-125b	131	0.24	0.85	0.821	512	tags=6%,list=7%,signal=6%
miR-548b	1	-0.56	-0.76	0.849	4330	tags=100%,list=44%,signal=56%
miR-185	30	0.26	0.82	0.858	4236	tags=60%,list=55%,signal=27%
miR-375	204	0.21	0.79	0.882	4797	tags=43%,list=62%,signal=17%
miR-24	215	0.21	0.79	0.888	2236	tags=21%,list=29%,signal=16%
miR-148b	129	0.2	0.7	0.948	4642	tags=51%,list=60%,signal=21%
miR-197	40	0.21	0.69	0.949	5369	tags=78%,list=70%,signal=24%
miR-148a	33	0.18	0.59	0.984	5369	tags=61%,list=70%,signal=18%
miR-218	41	-0.49	NaN	NaN	4281	tags=100%,list=44%,signal=56%
miR-1226	66	-0.94	NaN	NaN	7208	tags=100%,list=6%,signal=94%
miR-145	139	-0.27	NaN	NaN	2021	tags=100%,list=74%,signal=27%
miR-124	1280	-0.17	NaN	NaN	6802	tags=67%,list=12%,signal=71%

## Sheet: mouse_occ1
MTI Set	Size	ES	NES	FDR q-val	Rank at Max	Leading Edge
miR-191	65	0.71	2.37	0	649	tags=51%,list=11%,signal=46%
miR-300	11	0.88	2.31	0	64	tags=64%,list=1%,signal=63%
miR-21	7	0.98	2.31	0	39	tags=100%,list=1%,signal=99%
miR-207	21	0.74	2.3	0	742	tags=67%,list=13%,signal=58%
miR-380	30	0.71	2.23	0	1375	tags=70%,list=24%,signal=54%
miR-350	17	0.79	2.22	0	838	tags=65%,list=14%,signal=56%
miR-100	19	0.77	2.22	0	101	tags=63%,list=2%,signal=62%
miR-487b	26	0.71	2.2	0	101	tags=58%,list=2%,signal=57%
miR-99b	24	0.72	2.18	0	101	tags=50%,list=2%,signal=49%
miR-431	142	0.6	2.17	0	1444	tags=52%,list=25%,signal=40%
miR-326	87	0.62	2.16	0	1446	tags=57%,list=25%,signal=44%
miR-363	230	0.54	2.03	0	1288	tags=48%,list=22%,signal=39%
miR-708	65	0.59	2.03	0	2143	tags=68%,list=37%,signal=43%
miR-1193	6	0.9	2.01	0	613	tags=100%,list=11%,signal=90%
miR-410	283	0.53	1.99	0	1499	tags=53%,list=26%,signal=41%
miR-543	184	0.52	1.93	0	1830	tags=52%,list=31%,signal=37%
miR-183	184	0.53	1.93	0	1746	tags=51%,list=30%,signal=37%
miR-466b	20	0.65	1.91	0	1757	tags=70%,list=30%,signal=49%
miR-92b	219	0.52	1.91	0	1288	tags=48%,list=22%,signal=39%
miR-291a	196	0.51	1.9	0	1864	tags=61%,list=32%,signal=43%
miR-330	132	0.53	1.9	0	1446	tags=48%,list=25%,signal=37%
miR-92a	259	0.51	1.9	0	1299	tags=45%,list=22%,signal=37%
miR-25	280	0.51	1.89	0	1288	tags=43%,list=22%,signal=35%
miR-210	122	0.52	1.87	0	2023	tags=51%,list=35%,signal=34%
miR-882	110	0.53	1.87	0	697	tags=41%,list=12%,signal=37%
miR-320	182	0.51	1.86	0	1325	tags=45%,list=23%,signal=35%
miR-127	17	0.66	1.86	0	1403	tags=76%,list=24%,signal=58%
miR-224	270	0.5	1.86	0	1375	tags=51%,list=24%,signal=41%
miR-145	22	-0.91	-4.51	0	5281	tags=100%,list=9%,signal=91%
miR-471	28	-0.75	-3.84	0	4317	tags=100%,list=26%,signal=75%
miR-24-1	24	-0.73	-2.89	0	4248	tags=100%,list=27%,signal=73%
miR-345	9	-0.67	-2.24	0	3891	tags=100%,list=33%,signal=67%
miR-3473a	4	-0.95	-2.03	0	5494	tags=100%,list=5%,signal=95%
miR-337	8	-0.64	-1.97	0	3696	tags=100%,list=36%,signal=64%
mir-137	3	-0.98	-1.92	0	5711	tags=100%,list=2%,signal=98%
miR-344	4	-0.85	-1.9	0	4915	tags=100%,list=15%,signal=85%
miR-494	281	0.5	1.88	0.001	1830	tags=56%,list=31%,signal=40%
miR-367	267	0.51	1.88	0.001	1446	tags=48%,list=25%,signal=37%
miR-379	50	0.55	1.85	0.001	1830	tags=68%,list=31%,signal=47%
miR-295	218	0.49	1.83	0.001	1864	tags=57%,list=32%,signal=40%
miR-412	13	0.67	1.83	0.001	1834	tags=69%,list=32%,signal=47%
miR-451a	56	0.54	1.83	0.001	2091	tags=80%,list=36%,signal=52%
miR-328	70	0.53	1.82	0.001	2717	tags=97%,list=47%,signal=52%
miR-193b	61	0.53	1.81	0.001	2717	tags=89%,list=47%,signal=48%
miR-10a	75	0.52	1.8	0.001	858	tags=45%,list=15%,signal=39%
miR-452	40	0.56	1.79	0.001	2143	tags=63%,list=37%,signal=40%
miR-377	218	0.48	1.78	0.001	1777	tags=52%,list=31%,signal=38%
miR-193a	56	0.53	1.77	0.001	2717	tags=88%,list=47%,signal=47%
miR-761	165	0.48	1.77	0.001	2493	tags=74%,list=43%,signal=43%
miR-154	129	0.49	1.77	0.001	1406	tags=42%,list=24%,signal=32%
miR-381	331	0.47	1.77	0.001	2091	tags=58%,list=36%,signal=39%
miR-346	74	0.51	1.77	0.001	2023	tags=55%,list=35%,signal=37%
miR-145a	154	0.49	1.76	0.001	662	tags=34%,list=11%,signal=31%
miR-23b	250	0.47	1.76	0.002	858	tags=32%,list=15%,signal=29%
miR-504	36	0.54	1.75	0.002	1333	tags=44%,list=23%,signal=34%
miR-32	281	0.47	1.75	0.002	1288	tags=42%,list=22%,signal=35%
miR-99a	46	0.53	1.74	0.002	2717	tags=96%,list=47%,signal=51%
miR-874	79	0.5	1.74	0.002	2732	tags=97%,list=47%,signal=52%
miR-421	232	0.47	1.74	0.002	2379	tags=65%,list=41%,signal=40%
miR-7a	183	0.48	1.74	0.002	1604	tags=47%,list=28%,signal=35%
miR-190a	188	0.47	1.73	0.002	858	tags=40%,list=15%,signal=35%
miR-344e	71	0.5	1.72	0.002	1488	tags=42%,list=26%,signal=32%
miR-325	8	0.71	1.72	0.002	1390	tags=75%,list=24%,signal=57%
miR-344d	76	0.49	1.71	0.002	1488	tags=39%,list=26%,signal=30%
miR-1928	130	0.48	1.71	0.002	1479	tags=48%,list=25%,signal=37%
miR-298	182	0.46	1.7	0.002	1164	tags=37%,list=20%,signal=31%
miR-28a	55	0.51	1.7	0.002	2143	tags=51%,list=37%,signal=32%
miR-342	133	0.47	1.7	0.002	640	tags=27%,list=11%,signal=25%
miR-434	15	0.6	1.7	0.002	2273	tags=100%,list=39%,signal=61%
miR-96	259	0.46	1.69	0.002	1901	tags=48%,list=33%,signal=34%
miR-7b	382	0.45	1.69	0.002	2027	tags=53%,list=35%,signal=37%
miR-665	4	-0.84	-1.85	0.002	4889	tags=100%,list=16%,signal=84%
miR-208b	88	0.48	1.68	0.003	2091	tags=66%,list=36%,signal=43%
miR-18a	275	0.45	1.68	0.003	858	tags=38%,list=15%,signal=34%
miR-299a	64	0.49	1.67	0.003	2091	tags=58%,list=36%,signal=37%
miR-211	163	0.45	1.66	0.003	2676	tags=57%,list=46%,signal=32%
miR-653	90	0.48	1.66	0.003	1785	tags=50%,list=31%,signal=35%
miR-31	186	0.45	1.66	0.003	1499	tags=40%,list=26%,signal=31%
miR-382	120	0.46	1.66	0.003	1792	tags=42%,list=31%,signal=29%
miR-883a	5	0.78	1.66	0.003	1272	tags=100%,list=22%,signal=78%
miR-214	201	0.45	1.65	0.003	2493	tags=71%,list=43%,signal=42%
miR-190b	79	0.47	1.65	0.003	1830	tags=58%,list=31%,signal=40%
miR-465a	56	0.48	1.64	0.003	2659	tags=66%,list=46%,signal=36%
miR-196b	67	0.48	1.64	0.003	1390	tags=51%,list=24%,signal=39%
miR-222	185	0.44	1.64	0.003	1617	tags=48%,list=28%,signal=35%
miR-323	57	0.49	1.63	0.003	627	tags=28%,list=11%,signal=25%
miR-873a	89	0.46	1.62	0.003	1375	tags=42%,list=24%,signal=32%
miR-217	150	0.45	1.61	0.004	1094	tags=38%,list=19%,signal=32%
miR-290a	187	0.44	1.61	0.004	2456	tags=61%,list=42%,signal=37%
miR-376b	194	0.44	1.61	0.004	2732	tags=66%,list=47%,signal=36%
miR-294	224	0.43	1.6	0.004	1864	tags=51%,list=32%,signal=36%
miR-203	239	0.43	1.59	0.005	2493	tags=65%,list=43%,signal=39%
miR-199b	32	0.5	1.59	0.005	2391	tags=63%,list=41%,signal=37%
miR-470	88	0.46	1.59	0.005	2884	tags=80%,list=50%,signal=41%
miR-544	196	0.43	1.59	0.005	1469	tags=40%,list=25%,signal=31%
miR-468	5	0.74	1.58	0.005	1522	tags=100%,list=26%,signal=74%
miR-433	171	0.43	1.58	0.005	409	tags=26%,list=7%,signal=25%
mir-29a	4	0.78	1.58	0.005	1282	tags=100%,list=22%,signal=78%
miR-218	101	0.44	1.57	0.005	2515	tags=62%,list=43%,signal=36%
miR-503	144	0.44	1.57	0.005	434	tags=27%,list=7%,signal=26%
miR-194	214	0.42	1.57	0.005	1604	tags=43%,list=28%,signal=32%
miR-302d	216	0.43	1.57	0.005	1617	tags=48%,list=28%,signal=36%
miR-18b	166	0.43	1.57	0.005	742	tags=37%,list=13%,signal=33%
miR-302b	222	0.43	1.56	0.006	1617	tags=47%,list=28%,signal=35%
miR-181d	340	0.41	1.56	0.006	2091	tags=53%,list=36%,signal=36%
miR-185	136	0.43	1.55	0.006	779	tags=33%,list=13%,signal=29%
miR-351	76	0.44	1.54	0.007	2515	tags=68%,list=43%,signal=39%
miR-293	14	0.56	1.54	0.007	627	tags=29%,list=11%,signal=26%
miR-1907	220	0.42	1.54	0.007	680	tags=30%,list=12%,signal=27%
miR-126a	19	0.53	1.53	0.007	2645	tags=89%,list=46%,signal=49%
miR-221	199	0.41	1.53	0.007	1617	tags=44%,list=28%,signal=33%
miR-19a	386	0.4	1.53	0.008	1864	tags=43%,list=32%,signal=31%
miR-5127	95	0.43	1.52	0.008	2091	tags=61%,list=36%,signal=40%
miR-130b	366	0.4	1.52	0.008	1884	tags=39%,list=32%,signal=28%
miR-107	346	0.4	1.51	0.009	2273	tags=52%,list=39%,signal=34%
miR-138	108	0.42	1.5	0.009	1617	tags=48%,list=28%,signal=35%
miR-181b	366	0.4	1.5	0.009	2143	tags=52%,list=37%,signal=35%
miR-202	189	0.41	1.5	0.009	1481	tags=39%,list=25%,signal=30%
miR-721	360	0.4	1.5	0.009	1884	tags=41%,list=32%,signal=30%
miR-489	160	0.41	1.5	0.009	2833	tags=68%,list=49%,signal=36%
miR-133b	124	0.41	1.49	0.01	2732	tags=61%,list=47%,signal=33%
miR-10b	51	0.44	1.49	0.01	91	tags=24%,list=2%,signal=23%
miR-133a	127	0.41	1.48	0.01	2732	tags=60%,list=47%,signal=32%
let-7d	233	0.4	1.48	0.011	1481	tags=32%,list=25%,signal=25%
miR-30a	442	0.39	1.48	0.011	1522	tags=39%,list=26%,signal=31%
miR-301a	399	0.39	1.47	0.012	2234	tags=45%,list=38%,signal=29%
miR-208a	96	0.42	1.46	0.012	2091	tags=55%,list=36%,signal=36%
miR-134	116	0.41	1.46	0.012	1522	tags=42%,list=26%,signal=32%
miR-709	7	-0.55	-1.65	0.012	3205	tags=100%,list=45%,signal=55%
miR-592	141	0.4	1.46	0.013	2717	tags=70%,list=47%,signal=38%
miR-103	314	0.39	1.46	0.013	2676	tags=60%,list=46%,signal=34%
miR-199a	249	0.39	1.45	0.013	2273	tags=48%,list=39%,signal=30%
miR-200c	237	0.39	1.45	0.013	2876	tags=67%,list=49%,signal=35%
miR-302a	249	0.39	1.45	0.013	1617	tags=42%,list=28%,signal=31%
miR-26a	508	0.38	1.45	0.013	2732	tags=60%,list=47%,signal=35%
miR-542	123	0.41	1.45	0.013	2884	tags=69%,list=50%,signal=36%
miR-215	49	0.43	1.44	0.014	2717	tags=76%,list=47%,signal=41%
miR-204	106	0.4	1.44	0.014	2493	tags=50%,list=43%,signal=29%
miR-496a	131	0.4	1.43	0.014	2091	tags=52%,list=36%,signal=34%
miR-155	247	0.39	1.43	0.014	2717	tags=55%,list=47%,signal=30%
miR-429	246	0.38	1.43	0.014	2717	tags=61%,list=47%,signal=34%
miR-186	313	0.38	1.43	0.014	1488	tags=41%,list=26%,signal=32%
miR-448	326	0.38	1.43	0.014	1469	tags=34%,list=25%,signal=27%
miR-200b	259	0.38	1.43	0.015	2876	tags=68%,list=49%,signal=36%
miR-182	204	0.39	1.43	0.015	2876	tags=68%,list=49%,signal=36%
miR-130a	380	0.38	1.43	0.015	1884	tags=38%,list=32%,signal=27%
miR-144	492	0.37	1.43	0.015	2091	tags=45%,list=36%,signal=31%
miR-539	504	0.37	1.43	0.015	2884	tags=59%,list=50%,signal=32%
miR-758	217	0.39	1.42	0.015	2732	tags=61%,list=47%,signal=34%
miR-22	103	0.4	1.42	0.015	2603	tags=60%,list=45%,signal=34%
miR-1a	222	0.38	1.42	0.015	2659	tags=48%,list=46%,signal=27%
miR-184	41	0.43	1.42	0.015	1834	tags=37%,list=32%,signal=25%
miR-223	268	0.38	1.42	0.015	2732	tags=64%,list=47%,signal=36%
miR-301b	539	0.37	1.41	0.015	2143	tags=45%,list=37%,signal=31%
miR-206	245	0.38	1.41	0.016	2659	tags=45%,list=46%,signal=25%
miR-19b	557	0.37	1.41	0.016	1864	tags=41%,list=32%,signal=30%
miR-361	116	0.39	1.41	0.016	2091	tags=45%,list=36%,signal=29%
miR-23a	237	0.38	1.41	0.016	727	tags=22%,list=13%,signal=20%
miR-34a	281	0.38	1.41	0.016	2732	tags=58%,list=47%,signal=32%
miR-212	220	0.38	1.4	0.017	2386	tags=53%,list=41%,signal=33%
miR-34c	264	0.37	1.4	0.017	2732	tags=55%,list=47%,signal=30%
miR-450a	69	0.41	1.39	0.017	2732	tags=71%,list=47%,signal=38%
miR-449c	198	0.38	1.39	0.018	2732	tags=59%,list=47%,signal=32%
miR-374b	182	0.38	1.39	0.018	2091	tags=46%,list=36%,signal=31%
miR-491	50	0.41	1.38	0.019	2493	tags=46%,list=43%,signal=26%
miR-16	398	0.37	1.38	0.019	2091	tags=44%,list=36%,signal=30%
miR-129	283	0.37	1.38	0.019	2808	tags=57%,list=48%,signal=31%
miR-30d	384	0.36	1.38	0.019	1522	tags=38%,list=26%,signal=30%
miR-497	380	0.37	1.38	0.019	2091	tags=44%,list=36%,signal=30%
miR-148a	199	0.37	1.37	0.02	2732	tags=57%,list=47%,signal=31%
miR-140	242	0.37	1.37	0.02	482	tags=22%,list=8%,signal=21%
miR-153	315	0.37	1.37	0.021	2116	tags=43%,list=36%,signal=29%
miR-148b	181	0.37	1.36	0.022	2732	tags=56%,list=47%,signal=31%
let-7c	253	0.36	1.36	0.022	1929	tags=40%,list=33%,signal=28%
miR-139	260	0.36	1.36	0.022	2273	tags=51%,list=39%,signal=33%
miR-181c	283	0.36	1.36	0.022	858	tags=29%,list=15%,signal=26%
miR-21a	160	0.37	1.36	0.023	2844	tags=64%,list=49%,signal=33%
miR-93	447	0.36	1.36	0.023	2091	tags=42%,list=36%,signal=29%
miR-30e	518	0.36	1.36	0.023	1522	tags=36%,list=26%,signal=29%
miR-106b	459	0.35	1.35	0.023	2092	tags=43%,list=36%,signal=30%
miR-125a	148	0.37	1.35	0.023	2732	tags=57%,list=47%,signal=31%
miR-132	224	0.36	1.35	0.023	1929	tags=43%,list=33%,signal=30%
let-7e	216	0.36	1.35	0.024	1499	tags=36%,list=26%,signal=27%
miR-486	136	0.37	1.35	0.024	225	tags=22%,list=4%,signal=22%
miR-449a	243	0.36	1.33	0.026	2732	tags=56%,list=47%,signal=31%
miR-20a	436	0.35	1.33	0.027	2273	tags=46%,list=39%,signal=30%
miR-17	597	0.35	1.33	0.027	2091	tags=44%,list=36%,signal=31%
miR-876	290	0.36	1.33	0.027	1772	tags=36%,list=30%,signal=26%
miR-292	224	0.36	1.33	0.027	2717	tags=60%,list=47%,signal=33%
miR-122	145	0.37	1.33	0.028	3187	tags=71%,list=55%,signal=33%
miR-106a	476	0.35	1.32	0.028	2273	tags=45%,list=39%,signal=30%
miR-30c	359	0.35	1.32	0.029	1522	tags=38%,list=26%,signal=30%
miR-219a	90	0.38	1.32	0.029	1757	tags=33%,list=30%,signal=24%
miR-195a	355	0.35	1.31	0.031	2091	tags=42%,list=36%,signal=29%
miR-449b	205	0.36	1.31	0.032	2876	tags=62%,list=49%,signal=32%
miR-499	143	0.36	1.31	0.032	2251	tags=47%,list=39%,signal=29%
miR-370	115	0.37	1.3	0.033	2732	tags=64%,list=47%,signal=35%
miR-101b	456	0.34	1.3	0.035	2837	tags=55%,list=49%,signal=31%
miR-376c	265	0.35	1.3	0.035	2091	tags=43%,list=36%,signal=29%
miR-20b	431	0.34	1.28	0.039	2092	tags=41%,list=36%,signal=28%
miR-322	397	0.34	1.28	0.039	1444	tags=33%,list=25%,signal=26%
miR-188	5	-0.65	-1.51	0.043	3759	tags=100%,list=35%,signal=65%
miR-181a-1	3	-0.76	-1.5	0.043	4391	tags=100%,list=24%,signal=76%
miR-152	244	0.34	1.27	0.046	2023	tags=42%,list=35%,signal=28%
miR-15b	391	0.33	1.26	0.046	2091	tags=41%,list=36%,signal=28%
miR-505	175	0.35	1.26	0.047	2894	tags=65%,list=50%,signal=33%
miR-488	127	0.35	1.26	0.047	2023	tags=46%,list=35%,signal=30%
miR-200a	234	0.34	1.26	0.048	2732	tags=53%,list=47%,signal=29%
miR-384	489	0.33	1.26	0.048	1522	tags=35%,list=26%,signal=28%
miR-101a	393	0.33	1.25	0.049	2837	tags=56%,list=49%,signal=31%
miR-30b	363	0.33	1.25	0.051	2143	tags=46%,list=37%,signal=31%
miR-338	179	0.34	1.25	0.053	2833	tags=55%,list=49%,signal=29%
miR-128	362	0.33	1.24	0.054	1488	tags=31%,list=26%,signal=25%
miR-26b	361	0.33	1.23	0.06	2732	tags=50%,list=47%,signal=28%
miR-615	9	0.49	1.23	0.062	745	tags=33%,list=13%,signal=29%
miR-490	31	0.39	1.22	0.066	2884	tags=55%,list=50%,signal=28%
miR-875	56	0.36	1.22	0.069	1912	tags=39%,list=33%,signal=27%
miR-135b	186	0.33	1.21	0.071	3562	tags=72%,list=61%,signal=29%
miR-541	170	0.33	1.21	0.073	3442	tags=72%,list=59%,signal=30%
miR-201	29	0.39	1.21	0.074	91	tags=17%,list=2%,signal=17%
miR-146b	114	0.33	1.2	0.082	160	tags=13%,list=3%,signal=13%
miR-378a	46	0.36	1.2	0.082	204	tags=24%,list=4%,signal=23%
miR-216a	101	0.34	1.2	0.083	3300	tags=58%,list=57%,signal=26%
miR-375	105	0.34	1.19	0.084	2732	tags=39%,list=47%,signal=21%
miR-196a	68	0.35	1.19	0.088	1299	tags=32%,list=22%,signal=25%
miR-411	107	0.33	1.19	0.088	2837	tags=45%,list=49%,signal=23%
let-7b	330	0.32	1.19	0.089	1929	tags=38%,list=33%,signal=27%
miR-98	236	0.32	1.18	0.092	1912	tags=34%,list=33%,signal=24%
miR-141	251	0.32	1.18	0.094	2732	tags=51%,list=47%,signal=28%
miR-27a	365	0.31	1.17	0.104	2282	tags=46%,list=39%,signal=30%
miR-29a	212	0.31	1.17	0.108	3417	tags=70%,list=59%,signal=30%
miR-335	123	0.33	1.17	0.108	2659	tags=54%,list=46%,signal=30%
miR-137	174	0.31	1.16	0.117	1515	tags=29%,list=26%,signal=22%
miR-1962	29	0.37	1.16	0.12	91	tags=17%,list=2%,signal=17%
miR-29c	240	0.31	1.16	0.122	3417	tags=68%,list=59%,signal=29%
miR-192	22	0.39	1.15	0.129	1252	tags=23%,list=22%,signal=18%
miR-331	6	0.5	1.15	0.129	2884	tags=100%,list=50%,signal=50%
miR-142	328	0.3	1.15	0.135	2634	tags=42%,list=45%,signal=24%
miR-27b	414	0.3	1.14	0.139	2884	tags=54%,list=50%,signal=29%
miR-9	609	0.3	1.14	0.14	1499	tags=29%,list=26%,signal=24%
miR-1192	346	0.3	1.14	0.145	2732	tags=50%,list=47%,signal=28%
miR-365	81	0.33	1.14	0.145	2732	tags=62%,list=47%,signal=33%
miR-324	250	0.3	1.14	0.147	1390	tags=29%,list=24%,signal=23%
miR-135a	214	0.31	1.13	0.149	3562	tags=68%,list=61%,signal=27%
miR-425	345	0.3	1.12	0.167	2833	tags=58%,list=49%,signal=31%
miR-676	2	0.69	1.12	0.173	1792	tags=100%,list=31%,signal=69%
miR-24	276	0.3	1.12	0.174	2808	tags=51%,list=48%,signal=28%
miR-383	99	0.31	1.12	0.18	2188	tags=43%,list=38%,signal=28%
miR-329	120	0.31	1.12	0.181	3656	tags=72%,list=63%,signal=27%
miR-362	315	0.3	1.11	0.19	3513	tags=67%,list=60%,signal=28%
miR-467d	2	-0.78	-1.26	0.199	4523	tags=100%,list=22%,signal=78%
let-7a	226	0.3	1.11	0.2	1499	tags=29%,list=26%,signal=22%
miR-15a	590	0.29	1.1	0.206	3593	tags=64%,list=62%,signal=27%
miR-29b-1	2	0.69	1.1	0.214	1792	tags=100%,list=31%,signal=69%
miR-150	125	0.31	1.1	0.221	826	tags=26%,list=14%,signal=22%
miR-495	358	0.29	1.09	0.224	2732	tags=47%,list=47%,signal=26%
miR-669b	2	0.69	1.09	0.225	1792	tags=100%,list=31%,signal=69%
miR-151	5	0.5	1.08	0.252	2884	tags=100%,list=50%,signal=50%
miR-340	685	0.28	1.07	0.284	2717	tags=45%,list=47%,signal=27%
miR-3107	36	0.33	1.07	0.3	1375	tags=31%,list=24%,signal=23%
miR-128a	2	-0.65	-1.09	0.382	3791	tags=100%,list=35%,signal=65%
miR-29b	293	0.28	1.04	0.383	2280	tags=44%,list=39%,signal=28%
miR-143	121	0.29	1.04	0.383	1837	tags=35%,list=32%,signal=24%
miR-409	2	-0.66	-1.06	0.395	3840	tags=100%,list=34%,signal=66%
let-7f	207	0.28	1.02	0.435	1481	tags=30%,list=25%,signal=24%
miR-34b	443	0.27	1.02	0.436	3502	tags=60%,list=60%,signal=26%
let-7g	228	0.27	1.02	0.456	3754	tags=68%,list=65%,signal=25%
miR-1961	171	0.27	0.99	0.559	1746	tags=28%,list=30%,signal=20%
miR-33	168	0.27	0.98	0.598	3722	tags=66%,list=64%,signal=24%
miR-181a	476	0.25	0.96	0.653	745	tags=19%,list=13%,signal=18%
miR-125b	103	0.27	0.96	0.653	2091	tags=39%,list=36%,signal=25%
miR-296	74	0.27	0.93	0.762	3593	tags=35%,list=62%,signal=14%
miR-485	54	0.28	0.93	0.762	3502	tags=57%,list=60%,signal=23%
miR-146a	107	0.26	0.93	0.763	2732	tags=34%,list=47%,signal=18%
miR-149	304	0.24	0.92	0.783	2732	tags=43%,list=47%,signal=24%
let-7i	240	0.24	0.91	0.812	3754	tags=59%,list=65%,signal=22%
miR-129-2	5	-0.32	-0.76	0.825	1836	tags=100%,list=68%,signal=32%
miR-297a	193	0.24	0.88	0.854	2717	tags=45%,list=47%,signal=25%
miR-339	53	0.27	0.88	0.858	2732	tags=49%,list=47%,signal=26%
miR-216b	68	0.24	0.84	0.919	4015	tags=71%,list=69%,signal=22%
miR-136	238	0.23	0.83	0.919	2833	tags=48%,list=49%,signal=26%
miR-376a	3	0.46	0.83	0.924	2365	tags=67%,list=41%,signal=40%
miR-205	213	0.22	0.8	0.943	668	tags=15%,list=11%,signal=13%
miR-124	879	0.19	0.72	0.976	1390	tags=13%,list=24%,signal=12%
miR-187	51	-0.47	NaN	NaN	2717	tags=100%,list=53%,signal=47%

## Sheet: mouse_occ2
MTI Set	Size	ES	NES	FDR q-val	Rank at Max	Leading Edge
miR-322	1	0.76	1.01	0.542	1407	tags=100%,list=24%,signal=76%
miR-145a	2	-0.73	-1.23	0.208	4220	tags=100%,list=27%,signal=73%
miR-101a	3	0.95	1.74	0.003	277	tags=100%,list=5%,signal=95%
miR-101b	3	0.95	1.73	0.003	277	tags=100%,list=5%,signal=95%
miR-33	4	-0.83	-1.78	0.005	4832	tags=100%,list=17%,signal=83%
miR-1a	4	-0.75	-1.64	0.018	4343	tags=100%,list=25%,signal=75%
miR-486	6	0.99	2.3	0	39	tags=100%,list=1%,signal=99%
miR-21a	6	0.99	2.26	0	39	tags=100%,list=1%,signal=99%
miR-381	7	-0.99	-2.78	0	5733	tags=100%,list=1%,signal=99%
miR-495	7	-0.99	-2.68	0	5733	tags=100%,list=1%,signal=99%
miR-195a	11	0.89	2.28	0	64	tags=64%,list=1%,signal=63%
miR-451a	25	0.63	1.93	0	858	tags=68%,list=15%,signal=58%
miR-190a	90	0.64	2.28	0	640	tags=50%,list=11%,signal=45%
miR-136	103	0.17	0.59	0.982	3584	tags=52%,list=62%,signal=20%
miR-297a	143	0.25	0.92	0.719	2717	tags=50%,list=47%,signal=27%
miR-541	170	0.33	1.21	0.197	3442	tags=72%,list=59%,signal=30%
miR-362	173	0.28	1.02	0.526	3442	tags=65%,list=59%,signal=27%
miR-30e	223	0.3	1.11	0.351	2251	tags=42%,list=39%,signal=27%
miR-7b	238	0.46	1.69	0.005	2027	tags=56%,list=35%,signal=38%
miR-301b	251	0.4	1.49	0.032	2071	tags=54%,list=36%,signal=36%
miR-15b	1	0.76	1	0.546	1407	tags=100%,list=24%,signal=76%
miR-204	1	-0.58	-0.77	0.82	3362	tags=100%,list=42%,signal=58%
miR-140	2	-0.95	-1.62	0.019	5536	tags=100%,list=5%,signal=95%
miR-210	2	-0.73	-1.22	0.209	4220	tags=100%,list=27%,signal=73%
miR-19a	3	0.95	1.75	0.003	277	tags=100%,list=5%,signal=95%
miR-137	3	-0.98	-1.93	0.003	5711	tags=100%,list=2%,signal=98%
miR-130a	3	0.95	1.69	0.005	277	tags=100%,list=5%,signal=95%
miR-133a	3	-0.92	-1.8	0.005	5337	tags=100%,list=8%,signal=92%
miR-135a	3	-0.91	-1.73	0.008	5306	tags=100%,list=9%,signal=91%
miR-30b	3	-0.58	-1.15	0.276	3386	tags=100%,list=42%,signal=58%
miR-10a	5	0.88	1.86	0	91	tags=100%,list=2%,signal=99%
miR-503	5	-0.34	-0.82	0.764	4210	tags=80%,list=28%,signal=58%
miR-217	6	0.99	2.26	0	39	tags=100%,list=1%,signal=99%
miR-205	6	0.99	2.26	0	39	tags=100%,list=1%,signal=99%
miR-216a	6	0.99	2.23	0	39	tags=100%,list=1%,signal=99%
miR-18a	6	0.99	2.21	0	39	tags=100%,list=1%,signal=99%
miR-141	6	-0.95	-2.51	0	5494	tags=100%,list=5%,signal=95%
miR-142	6	0.48	1.07	0.418	1299	tags=50%,list=22%,signal=39%
miR-93	7	1	2.4	0	15	tags=100%,list=0%,signal=100%
miR-449a	7	0.99	2.36	0	64	tags=100%,list=1%,signal=99%
miR-335	7	1	2.31	0	33	tags=100%,list=1%,signal=100%
miR-30d	7	-0.99	-3.09	0	5733	tags=100%,list=1%,signal=99%
let-7d	7	-0.99	-2.92	0	5733	tags=100%,list=1%,signal=99%
miR-92a	7	-0.88	-2.39	0	5088	tags=100%,list=12%,signal=88%
miR-29b	8	0.76	1.85	0	91	tags=63%,list=2%,signal=62%
miR-155	8	-0.58	-1.75	0.008	3386	tags=100%,list=42%,signal=58%
miR-23b	9	0.95	2.34	0	70	tags=67%,list=1%,signal=66%
miR-30a	9	-0.57	-1.89	0.004	3323	tags=100%,list=43%,signal=57%
miR-16	11	0.91	2.39	0	101	tags=91%,list=2%,signal=89%
miR-27b	11	0.85	2.26	0	70	tags=55%,list=1%,signal=54%
miR-34c	12	0.82	2.21	0	867	tags=75%,list=15%,signal=64%
miR-206	12	-0.96	-3.37	0	5561	tags=100%,list=4%,signal=96%
miR-125b	13	0.58	1.57	0.019	2033	tags=85%,list=35%,signal=55%
miR-181b	14	-0.39	-1.5	0.051	3312	tags=93%,list=43%,signal=53%
miR-20b	15	0.68	1.94	0	1459	tags=53%,list=25%,signal=40%
miR-106a	15	0.68	1.89	0	1459	tags=53%,list=25%,signal=40%
miR-106b	16	0.92	2.62	0	91	tags=75%,list=2%,signal=74%
miR-375	18	-0.95	-3.88	0	5481	tags=100%,list=6%,signal=95%
miR-20a	20	0.97	2.88	0	101	tags=80%,list=2%,signal=79%
miR-34a	23	-0.75	-2.76	0	4317	tags=100%,list=26%,signal=75%
miR-122	27	0.52	1.63	0.011	70	tags=37%,list=1%,signal=37%
let-7b	110	0.41	1.46	0.042	1785	tags=47%,list=31%,signal=33%
miR-758	133	0.4	1.44	0.046	2717	tags=70%,list=47%,signal=38%
miR-24	162	0.23	0.84	0.829	2717	tags=43%,list=47%,signal=24%
miR-223	170	0.41	1.52	0.027	2732	tags=76%,list=47%,signal=42%
miR-324	178	0.29	1.07	0.429	2732	tags=48%,list=47%,signal=26%
miR-149	206	0.25	0.91	0.736	1617	tags=23%,list=28%,signal=17%
miR-19b	232	0.35	1.28	0.135	1864	tags=43%,list=32%,signal=30%
miR-425	274	0.28	1.03	0.508	2833	tags=58%,list=49%,signal=31%
miR-17	275	0.44	1.64	0.01	958	tags=37%,list=16%,signal=32%
miR-34b	281	0.25	0.94	0.678	3502	tags=58%,list=60%,signal=24%
miR-181a	282	0.22	0.83	0.824	2894	tags=46%,list=50%,signal=25%
miR-26a	285	0.4	1.49	0.033	2732	tags=66%,list=47%,signal=37%
miR-15a	307	0.3	1.11	0.344	3521	tags=67%,list=61%,signal=28%
miR-9	351	0.28	1.07	0.423	2732	tags=46%,list=47%,signal=26%
miR-340	395	0.27	1.02	0.519	2749	tags=46%,list=47%,signal=26%
miR-124	630	0.25	0.95	0.668	1613	tags=11%,list=28%,signal=9%
